# Supplementary material for: Targeting branched N-glycans and fucosylation sensitizes ovarian tumors to immune checkpoint blockade
Source: Nat Commun. 2024 Apr 2;15:2853. doi: 10.1038/s41467-024-47069-y (PMC10987604; doi:10.1038/s41467-024-47069-y)
Supplement: Supplementary file 4 — Source Data [file 41467_2024_47069_MOESM4_ESM.xlsx]

## Sheet: Fig. 1b
Sample	In vitro cancer cell	HGS2 TUMOR	HGS2 TUMOR	HGS2 TUMOR	HGS2 TUMOR	HGS2 TUMOR	HGS2 TUMOR	In vitro cancer cell	UPK10 TUMOR	UPK10 TUMOR	UPK10 TUMOR	UPK10 TUMOR	UPK10 TUMOR	UPK10 TUMOR
Lectin	HGS2	NSG#1	NSG#2	NSG#3	C57BL/6#1	C57BL/6#2	C57BL/6#3	UPK10	NSG#1	NSG#2	NSG#3	C57BL/6#1	C57BL/6#2	C57BL/6#3
AOL	92.7323	33.3685	27.8841	24.3632	51.1222	53.6198	47.496	105.926	42.7769	29.8153	50.9135	86.3072	76.5723	66.2784
rLSLN	73.127	544.936	564.075	578.886	427.348	394.272	438.341	73.0317	338.6	367.731	319.808	281.684	169.094	221.828
PVL	215.293	213.591	198.232	218.195	167.65	152.154	175.248	241.706	107.376	104.255	100.889	76.7689	84.5019	85.566
STL	49.6822	265.643	260.629	243.868	217.956	204.863	189.285	34.4033	247.372	267.739	244.603	218.242	173.799	178.606

## Sheet: Fig.1d
Sample	In vitro cancer cell	BPPNM TUMOR	BPPNM TUMOR	BPPNM TUMOR	In vitro cancer cell	HGS2 TUMOR	HGS2 TUMOR	HGS2 TUMOR	In vitro cancer cell	ID8 TUMOR	ID8 TUMOR	ID8 TUMOR	In vitro cancer cell	UPK10 TUMOR	UPK10 TUMOR	UPK10 TUMOR
Lectin	BPPNM	B6#1	B6#2	B6#3	HGS2	B6#1	B6#2	B6#3	ID8	B6#1	B6#2	B6#3	UPK10	B6#1	B6#2	B6#3
GSLII	37.5896	23.1873	23.8953	7.22643	20.8934	9.26216	12.1466	8.15739	26.8494	48.1298	51.0393	41.4486	21.3986	63.7898	71.0248	55.3753
BPL	46.027	30.2557	40.6972	40.8667	52.7028	48.0361	43.5045	31.158	47.2124	74.6223	73.6605	93.3865	40.9718	273.998	217.962	218.932
PHAL	18.0646	26.4603	31.9738	15.725	24.3605	18.9329	20.3517	19.5123	21.2522	36.2381	40.9068	53.2317	22.886	88.1338	75.2562	87.1386
rDiscoidin II	95.3351	57.3766	72.9577	80.553	91.1891	77.5933	80.0682	60.4447	74.2805	105.302	104.199	125.039	78.1404	385.481	292.456	310.921
WGA	24.0501	22.5573	24.6118	25.7581	24.1031	22.2019	22.5579	19.367	22.8555	46.4762	49.5312	54.6179	21.1958	64.6742	71.8922	78.0128
VVAII	48.0462	25.9993	27.9077	22.5055	26.1016	16.8671	18.3686	17.8954	28.4091	39.5453	40.7654	47.4095	22.4297	63.3034	85.5809	70.7475
ECA	33.7134	26.9059	30.1647	15.0168	28.0547	14.3246	16.7821	17.4594	21.0772	38.7361	38.4562	39.8775	29.6132	65.8019	57.6111	67.2035
MAH	36.8324	24.2475	21.3696	29.7582	41.0601	33.7796	36.4893	30.1224	37.9128	78.3517	74.7445	84.3297	36.4926	39.7553	55.982	56.8594
ASA	44.5486	21.7736	28.8392	22.3088	39.6066	16.7309	22.5083	20.5479	38.1314	44.4356	45.054	61.734	26.6553	41.5463	46.1439	38.2976
ACA	297.259	289.542	258.514	243.646	276.102	164.052	254.03	527.842	233.474	322.594	290.86	585.291	214.396	776.219	883.451	644.816
rF17AG	109.379	41.5497	46.7517	65.287	84.2246	73.4843	80.7127	49.9618	87.2097	87.6399	86.8092	112.748	72.3767	138.436	135.914	133.986
PHAE	86.5011	69.1777	75.9312	79.753	97.3965	86.4695	102.304	91.312	91.5971	85.8104	83.9344	100.734	105.607	270.305	221.008	296.435
rXCL	157.557	184.774	159.434	153.4	193.464	177.116	176.986	182.429	282.425	345.642	336.696	273.665	278.288	303.048	261.731	361.861
LFA	69.7345	65.1057	70.0559	31.7648	67.4342	31.5549	32.2256	28.3238	71.3799	76.4167	81.578	84.0987	67.8637	54.7465	68.3378	67.1592
rGal7	46.9644	31.9305	34.9652	21.3252	37.5021	22.5879	20.8723	15.1884	34.7789	40.8118	40.9539	50.0433	30.0358	20.9611	43.1607	45.7179
FLAG-EW29Ch-E20K	22.5613	15.7002	23.595	19.861	23.3285	22.7251	20.505	20.4953	18.5876	34.8227	29.3869	36.699	18.2795	24.9127	30.1394	34.5527
Heltuba	91.3508	91.0435	102.675	105.734	93.0362	125.788	97.47	70.328	124.19	158.885	140.535	104.014	119.416	159.795	155.167	150.953
HHL	48.6231	36.1716	38.906	24.5121	42.4378	22.2927	25.3095	22.9279	47.6206	41.9729	43.8759	47.0398	33.1121	31.3753	38.2522	36.9907
CSA	9.0146	14.1396	23.9307	20.1223	9.30813	24.5548	20.1682	23.9229	6.89343	29.5813	32.3958	31.8299	10.1313	24.4349	22.6045	29.5269
ABA	72.0177	94.8594	93.1331	104.88	97.1536	108.612	109.559	103.316	98.9289	207.859	136.303	131.467	101.917	124.837	132.644	106.171
LCA	129.498	77.3542	63.3276	64.2288	126.096	61.2222	67.876	58.5131	152.968	55.1419	59.1751	53.9214	163.955	41.908	55.0005	41.4004
SNA	73.4845	117.488	100.83	107.426	95.0044	110.147	111.451	128.32	80.7961	104.774	97.0359	82.389	65.3283	76.2382	84.5654	77.9685
rPTL	138.116	255.528	214.129	223.088	100.819	214.113	217.061	225.099	98.8879	173.395	158.669	188.725	124.594	147.156	129.316	188.595
rBC2LA	95.245	34.6196	35.3951	35.7649	94.096	27.9908	37.2329	31.3033	80.9856	21.5669	22.1029	15.8032	69.7399	28.8104	34.9306	26.8238
ADA	80.6779	103.106	95.1692	108.187	90.8408	94.3696	93.4046	111.551	84.1195	110.649	81.3895	86.9173	73.7289	52.1816	57.2091	56.0177
EEL	675.277	56.408	59.563	45.0647	650.784	53.3911	50.6638	44.6281	768.822	48.8235	42.3252	36.9695	704.751	26.7897	39.6249	26.1344
TJAI	173.759	230.767	186.756	243.849	143.271	195.799	192.858	249.718	155.295	187.875	176.964	156.368	124.927	124.197	133.417	124.041
rCNL	40.4171	67.7084	59.8987	55.1694	39.3559	57.8922	59.7937	48.8251	30.1998	41.0692	40.5199	47.1587	35.9985	32.3524	42.6847	37.1913
rPSL1a	226.565	288.036	261.039	362.331	287.965	317.229	285.767	345.608	274.15	269.71	251.662	263.525	211.383	28.4567	46.7998	45.4742
rMOA	224.944	303.343	233.552	283.164	186.424	233.618	228.361	203.03	161.257	143.958	119.855	126.147	178.872	200.838	165.652	252.36
rBanana	56.8261	63.2465	62.7296	69.038	76.0641	55.3686	59.3942	63.4787	76.0443	36.6251	43.1689	37.5209	65.0072	44.3544	47.4768	33.5131
GSLIA4	22.4622	67.4075	65.7255	65.0418	14.4858	63.7473	64.0594	55.2605	17.8491	40.064	39.5169	50.9458	43.0257	30.7143	43.6026	43.2851
rDiscoidin I	57.1585	62.8009	70.833	101.947	46.8025	97.0847	101.328	89.3261	37.6266	68.6402	63.1869	80.251	38.7145	46.208	45.1326	33.045
AAL	19.0693	43.4906	43.3294	41.6093	18.209	79.5194	75.5841	68.516	14.5665	29.5813	38.6142	39.2238	17.9346	30.3731	40.9253	26.4485
rGal9N	194.546	256.044	249.038	241.305	199.123	294.437	297.095	252.134	198.31	145.762	150.526	141.166	270.153	134.412	175.478	208.078
rPPL	129.845	17.9753	20.8854	14.8957	153.293	24.8109	26.9409	23.9928	163.062	11.9905	10.9323	13.8861	165.809	7.67858	26.1233	10.4286
rCalsepa	39.1761	61.1106	55.1706	50.1653	53.1419	42.0883	52.4781	67.8753	52.8097	31.1366	36.3826	30.2663	42.8479	30.911	39.6909	25.0518
rC14	82.7151	113.155	125.226	169.067	79.622	159	142.784	130.446	76.9917	123.878	117.913	137.885	104.289	43.4699	62.2022	51.5212
GSLIB4	29.8175	42.212	41.0035	36.9345	41.8575	48.2679	46.5478	38.1577	32.8258	23.8374	25.0742	24.977	35.3087	17.0294	37.8654	15.0147
rACG	146.5	207.963	212.371	143.65	181.076	179.386	187.156	193.834	171.621	122.682	170.414	103.321	230.753	67.1285	92.7744	78.0792
SSA	111.921	160.759	133.287	135.361	135.747	135.731	137.38	145.343	110.984	134.187	110.373	103.783	104.458	37.0357	46.0169	46.6925
rLSLN	52.5769	454.291	421.905	486.856	73.127	427.348	394.272	438.341	63.1897	255.318	256.158	133	73.0317	281.684	169.094	221.828
rPAIIL	20.7534	21.3034	21.341	5.89442	21.6705	25.2135	23.91	22.5239	19.3262	5.74395	4.11217	8.92679	22.5044	5.0508	29.7569	5.52843
rPAIL	120.657	53.362	58.9635	36.8474	113.792	75.0183	72.1042	70.6494	72.0527	23.3348	23.8706	20.4685	96.9588	19.6572	36.565	15.0147
rPALa	73.3763	77.3985	69.4827	58.2311	80.0913	73.0303	68.0455	76.3961	84.3236	48.552	46.6564	48.2412	73.7796	47.0298	50.8408	45.3413
rGal9C	454.428	465.129	472.747	621.289	384.938	623.924	507.528	585.443	438.147	510.5	510.44	493.363	518.84	45.5705	63.4716	59.4067
rGC2	52.775	353.246	337.548	356.104	54.8307	296.267	277.266	264.131	56.5835	60.3832	53.4581	61.2252	46.9489	167.188	98.4884	118.107

## Sheet: Fig.2b
	Fut4 expression
	HGS2						UPK10
	NSG	0.104272	0.0478922	0.072239			NSG	0.727426	0.61867	0.537752
	B6	1.02201	0.308569	0.884206			B6	1.01145	2.47183	4.6457

## Sheet: Fig.2c
	Fut8 expression
	HGS2						UPK10
	NSG	1.00444	0.786771	0.882873			NSG	1.03598	2.63439	0.816045
	B6	1.07355	1.02248	1.02248			B6	3.3184	4.16732	3.42039

## Sheet: Fig.2d
	Fut9 expression
	HGS2						UPK10
	NSG	0.119088	0.0739942	0.0939722			NSG	0.436305	1.09103	0.694184
	B6	1.00268	0.955146	1.36158			B6	1.01914	1.56242	1.59073

## Sheet: Fig.2f
	HGS2 tumor weight (g)
	Ctr	0.2086	0.3251	0.2079	0.2783	0.1974
	2FF	0.2245	0.3507	0.2691	0.3258	0.2269
	anti-PD-L1	0.3361	0.3516	0.1808	0.1672	0.1492
	2FF+ anti-PD-L1	0.1768	0.121	0.1029	0.1139	0.0842
	BPPNM tumor weight (g)
	Ctr	1.2934	0.7739	0.7525	0.6011
	2FF	1.3247	0.7087	1.099	1.0364	0.2582
	anti-PD-L1	0.6115	0.5368	0.6371	0.4523	0.1087
	2FF+ anti-PD-L1	0.1839	0.3263	0.0837	0.0908	0.0931

## Sheet: Fig. 2g
	UPK10 tumor weight (g)
	Ctr	0.5191	0.3688	0.3374	0.2921	0.2528
	2FF	0.386	0.3441	0.5112	0.1843	0.1195
	anti-PD-L1	0.2615	0.1563	0.3129	0.2842	0.1156
	2FF+ anti-PD-L1	0.1338	0.0928	0.0415	0.0242	0.0198
	KPCA tumor weight (g)
	Ctr	0.5001	0.6947	0.7059	0.4099	0.8237
	2FF	0.6259	0.4179	0.5536	0.2196	0.0943
	anti-PD-L1	0.2908	0.2934	0.2006	0.2765	0.2332
	2FF+ anti-PD-L1	0.0765	0.1911	0.0934	0.021	0.035

## Sheet: Fig.2h
		Number of modulated genes in 2FF + aPD-L1 vs aPD-L1 alone.
		Tregs	26
		CD4+ T cells	63
		Neutrophils	124
		CD8+ T cells	377

## Sheet: Fig.3b 
WB	PEO4 MGAT5							OVCAR3 MGAT5
	PEO4 actin							OVCAR3 actin
		PHA-L binding
		PEO4						OVCAR 3
		shctr	344	340	339			shctr	1093	1090	1085
		shMGAT5#1	51.2	50.6	50.9			shMGAT5#1	112	111	111

## Sheet: Fig.3d
	MGAT5 expression
	UPK10	7.35548	7.30025	8.05611
	ID8	8.54751	11.1778	8.24014
	BPPNM	7.56073	6.16209	5.1605
	HGS2	4.6512	4.48071	4.79872

[truncated: 48 more sheets: Fig.3e, Fig.3f, Fig.3i, Fig.3J, Fig.4b , Fig.4c , Fig.4d, Fig.4e, Fig. 4f, Fig.4g, Fig.4i, Fig.5a, Fig.5b, Fig.5c, Fig.5e, Fig.5f, Fig.5g, Fig.6a, Fig.6b, Fig.6c …]
